# Supplementary material for: Costing oral cholera vaccine delivery using a generic oral cholera vaccine delivery planning and costing tool (CholTool)
Source: Hum Vaccin Immunother. 2020 Jun 12;16(12):3111–8. doi: 10.1080/21645515.2020.1747930 (PMC8641596; doi:10.1080/21645515.2020.1747930)
Supplement: Supplemental Material [file KHVI_A_1747930_SM8430.zip]

Archive with 2 entries (2 files):
- Appendix1. CHOLTOOL User Manual_October2015_final.pdf
- Appendix2. CHOLTOOL_V1.0_Sample_Country_APPENDIX.xlsx
