# Supplementary material for: Costing oral cholera vaccine delivery using a generic oral cholera vaccine delivery planning and costing tool (CholTool)
Source: Hum Vaccin Immunother. 2020 Jun 12;16(12):3111–8. doi: 10.1080/21645515.2020.1747930 (PMC8641596; doi:10.1080/21645515.2020.1747930)
Supplement: Supplemental Material [file KHVI_A_1747930_SM8430.zip › Appendix2. CHOLTOOL_V1.0_Sample_Country_APPENDIX.xlsx]

## Sheet: Cover
														CURRENT COST ESTIMATES
													FINANCIAL COST		ECONOMIC COST
		International Vaccine Institute
		AA-Sample Country-2021 Oral Cholera Vaccine Activity-Based Costing
		Go to Table of Contents
														Go to Cost per Statistics
		Primary Developer: Winthrop Morgan, MPH
		Cover Notes:
		This is a beta test version - field tested in Sample_Country
		Please use Table of Contents for navigation.
		Please save often to avoid accidental loss of data.

## Sheet: Contents
	Table of Contents
	AA-Sample Country-2021 Oral Cholera Vaccine Activity-Based Costing
	Go to Cover Sheet
é	Section & Sheet Titles
	1		Step 1: Tool Set Up
					a.		Time Series
					b.		Customization - Labels
							-	Country Name Label
							-	Sub-National Level Name Labels
							-	Facility Type Name Labels
							-	Target Population Name
					c.		Counts - Assumptions
					d.		Currency Rates - Assumptions
					e.		Resource List - Assumptions
	2		Step 2: Single Activity Costing
					a.		Vaccine - Assumptions
					b.		Microplanning Activity Costing
							-	District Microplanning
							-	National Microplanning and Project Oversight
					c.		Communication Materials
							-	IEC Design: Reserved for Future Use
							-	Communication Materials Pretesting
							-	Communication Materials Production
					d.		Training Activity Costings
							-	Training of Trainers
							-	Training of Supervisors, Vacc, and Data Collectors
							-	Training Social Mobilizers and Crowd Controllers
							-	Training: Reserved for Future Use
							-	Training: Reserved for Future Use
					e.		Sensitisation Activity Costings
							-	National Sensitisation
							-	Local Leaders: Sensitization
							-	Sensitisation - Reserved for Future Use
					f.		Social Mobilisation Activity Costings
							-	Social Mobilisation: Round 1
							-	Social Mobilisation: Campaign Launch
							-	Social Mobilisation: Round 2
							-	Social Mobilisation: Reserved for Future Use
					g.		Vaccination Activity Costings- Round 1
							-	Round 1 - Vacc Team w/ Health Ext Worker
							-	Round 1 - Vacc Team w/ Nurse
							-	Field Supervision - Kebele
							-	Field HQ Support - For All Teams
							-	Service Delivery - Reserved for Future Use
					h.		Vaccination Activity Costings - Round 2
							-	Round 2 - Vacc Team w/ Health Ext Worker
							-	Round 2 - Vacc Team w/ Nurse
							-	Field Supervision - Kebele
							-	Field HQ Support - For All Teams
					i.		Adverse Events Following Immunization (AEFI)
	3		Step 3: Estimate Numbers of Each Activity
					a.		Vaccine Procurement and Delivery
					b.		Microplanning
					c.		Sensitisation
					d.		Communication Materials
					e.		TRAINING
					f.		Social Mobilisation
					g.		SERVICE DELIVERY
					h.		Round 2 - Vaccination
					i.		AEFI
	4		Step 4: Results and Analysis
					a.		Cost Summary
					b.		Analysis
	5		Appendices
					a.		Checks
							-	Error Checks
							-	Alert Checks

## Sheet: Setup_SC
														CURRENT COST ESTIMATES
													FINANCIAL COST		ECONOMIC COST
		Step 1: Tool Set Up
		Section 1.
		AA-Sample Country-2021 Oral Cholera Vaccine Activity-Based Costing
		Go to Table of Contents
		ç	è
														Go to Cost per Statistics
		Section Contents:
			Time Series
			Customization - Labels
			Counts - Assumptions
			Currency Rates - Assumptions
			Resource List - Assumptions

## Sheet: Lbl_BA
	Customization - Labels
	AA-Sample Country-2021 Oral Cholera Vaccine Activity-Based Costing
	Go to Table of Contents
é	ç	è	x		O
										Source of Information/ Notes
	Country Name Label					AA-Sample Country
	Sub-National Level Name Labels									Source of Information/ Notes
		First Level				National
		Second Level				Regional
		Third Level				District
	Facility Type Name Labels
			Support Facilities			Vaccination Team Types
			Facility 1	Facility 2	Facility 3	Type 1	Type 2	Type 3		Source of Information/ Notes
			National Headquarters	District Headquarters	Healthpost HQ	Vacc Team
	Vaccination Team Role Labels
			Role 1	Role 2	Role 3	Role 4	Role 5	Role 6		Source of Information/ Notes
			Vaccinator	Data Recorder	Crowd Controller	Social Mobiliser
	Target Population Name									Source of Information/ Notes
			Persons > 1 yr old and non-Pregnant

## Sheet: TS_BA
	Time Series
	AA-Sample Country-2021 Oral Cholera Vaccine Activity-Based Costing
	Go to Table of Contents
é	ç	è	x		O
	Time Series - Assumptions
		Primary Periodicity					Annual
		Financial Year End					12
		First Financial Year					2021
		Term (Years)					1
		Model Start Date					2021-01-01
		Model End Date					2021-12-31
		Denomination					$	1	<-- (units to display)
		Denomination Conversion Factor					1

## Sheet: Count_BA
	Counts - Assumptions
	AA-Sample Country-2021 Oral Cholera Vaccine Activity-Based Costing
	Go to Table of Contents
é	ç	è	x		O
	Counts - Assumptions
	ID		Area Name					Target Pop		Vacc Team	Not in Use	Not in Use		Vaccinator	Data Recorder	Crowd Controller	Social Mobiliser	Not in Use	Not in Use		Notes/source of information
	1		Area_Counts Category 1					7698		5				5	5	5	3	0	0
	2		Area_Counts Category 2					7510		5				5	5	5	5	0	0
	3		Area_Counts Category 3					6833		5				5	5	5	5	0	0
	4		Area_Counts Category 4					7397		5				5	5	5	3	0	0
	5		Area_Counts Category 5					8994		5				5	5	5	3	0	0
	6		Area_Counts Category 6					6335		5				5	5	5	3	0	0
	7		Area_Counts Category 7					7569		5				5	5	5	3	0	0
	8		Area_Counts Category 8					6355		5				5	5	5	3	0	0
	9		Area_Counts Category 9					8373		5				5	5	5	3	0	0
	10		Area_Counts Category 10					9536		5				5	5	5	3	0	0
	11		Area_Counts Category 11					8469		0	0	0		0	0	0	0	0	0
	12		Area_Counts Category 12					7880		0	0	0		0	0	0	0	0	0
	13		Area_Counts Category 13					6246		0	0	0		0	0	0	0	0	0
	14		Area_Counts Category 14					9304		0	0	0		0	0	0	0	0	0
	15		Area_Counts Category 15					8538		0	0	0		0	0	0	0	0	0
	16		Area_Counts Category 16					7105		0	0	0		0	0	0	0	0	0
	17		Area_Counts Category 17					9294		0	0	0		0	0	0	0	0	0
	18		Area_Counts Category 18					9310		0	0	0		0	0	0	0	0	0
	19		Area_Counts Category 19					7190		0	0	0		0	0	0	0	0	0
	20		Area_Counts Category 20					6220		0	0	0		0	0	0	0	0	0
	21		Area_Counts Category 21					7103		0	0	0		0	0	0	0	0	0
	22		Area_Counts Category 22					7362		0	0	0		0	0	0	0	0	0
	23		Area_Counts Category 23					5906		0	0	0		0	0	0	0	0	0
	24		Area_Counts Category 24					6108		0	0	0		0	0	0	0	0	0
	25		Area_Counts Category 25					7704		0	0	0		0	0	0	0	0	0
			Total Area_Counts					190339		50	0	0		50	50	50	34	0	0
		Vaccination Site Type Names Reference Links (Developer Only. User May Change in Step 1.b.)
										Vacc Team	0	0
		Target Population (Developer Only. User May Change in Step 1.b.)
										Persons > 1 yr old and non-Pregnant
		Vaccination Team Roles (Developer Only. User May Change in Step 1.b.)
										Vaccinator	Data Recorder	Crowd Controller	Social Mobiliser	0	0
		Go to Counts - Assumptions
		Go to Vaccination Counts - Prospective by Rates
		Go to Counts - Outputs

## Sheet: Count_Ann_TA
	Counts - Assumptions
	AA-Sample Country-2021 Oral Cholera Vaccine Activity-Based Costing
	Go to Table of Contents
é	ç	è	x		O
	Year Ending December									2021
	Period Start Date									2021-01-01
	Period End Date									2021-12-31
	Counter									1
	Financial Year									2021
	Counts - Assumptions
		Population Growth Rates								0.023
		Go to Counts - Assumptions
		Go to Vaccination Counts - Prospective by Rates
		Go to Counts - Outputs

## Sheet: RES_Ann_TA
	Currency Rates - Assumptions
	AA-Sample Country-2021 Oral Cholera Vaccine Activity-Based Costing
	Go to Table of Contents
é	ç	è	x		O
	Year Ending December								2021
	Period Start Date								2021-01-01
	Period End Date								2021-12-31
	Counter								1
	Financial Year								2021
		Currency Rates
			Currency Code						Exchange Rates
			USD$						1
			Gozinta						21
									Note:(first currency is always 1.00)
			Source of Currency Codes and Rates:
Reserved for Future Multi-Year Expansion (Developer Use Only)
		Economic Rates						Rate
			Annual Inflation Rate					0.05
			Annual Discount Rate					0.03
		Go to Resource List

## Sheet: RES_BA
	Resource List - Assumptions
	AA-Sample Country-2021 Oral Cholera Vaccine Activity-Based Costing
	Go to Table of Contents							Currency Applied:	Gozinta	Change below, if desired
é	ç	è	x		O
	Resource List
		Applied Currency
			Applied Currency					Gozinta
			Go to Currency Rates
		Personnel
			Personnel Type					SKU	Financial Price per SKU	Economic Price per SKU	SU	SU/SKU		Financial Gozinta	Economic Gozinta		Financial USD$	Economic USD$	Financial Gozinta	Economic Gozinta	SU		Notes / Source of Information
			Vaccinator (Health Ext. Worker)					Month	0	1200	Day	20		0	60		0	2.85714	0	60	per Day
			Vaccinator (Nurse)					Month	0	2000	Day	20		0	100		0	4.7619	0	100	per Day
			District Coordinator (salaried)					Month	0	4713	Day	20		0	235.65		0	11.2214	0	235.65	per Day
			Supervisor (Salaried)					Month	0	4713	Day	20		0	235.65		0	11.2214	0	235.65	per Day
			Deputy Head					month		12248	Day	20		0	612.4		0	29.1619	0	612.4	per Day
			Logistic persons (Salaried)					Month	0	4713	Day	20		0	235.65		0	11.2214	0	235.65	per Day
			AEFI field team					Month	0	4713	Day	20		0	235.65		0	11.2214	0	235.65	per Day
			AEFI doctors					Month	0	8852	Day	20		0	442.6		0	21.0762	0	442.6	per Day
			Local Leader (volunteer)					Month	0	8852	Day	20		0	442.6		0	21.0762	0	442.6	per Day
			Data Collector (Volunteer)					Month	0	8852	Day	20		0	442.6		0	21.0762	0	442.6	per Day
			Data Collector (Volunteer)					Month	0	8852	Day	20		0	442.6		0	21.0762	0	442.6	per Day
			Data Collector (Volunteer)					Month	0	8852	Day	20		0	442.6		0	21.0762	0	442.6	per Day
			Data Collector (Volunteer)					Month	0	8852	Day	20		0	442.6		0	21.0762	0	442.6	per Day
			Data Collector (Volunteer)					Month	0	8852	Day	20		0	442.6		0	21.0762	0	442.6	per Day
			Data Collector (Volunteer)					Month	0	8852	Day	20		0	442.6		0	21.0762	0	442.6	per Day
			Personnel Cadre - Other 16					Month	0	8852	Day	20		0	442.6		0	21.0762	0	442.6	per Day
			Personnel Cadre - Other 17					Month	0	8852	Day	0		0	0		0	0	0	0	per Day
			Personnel Cadre - Other 18					SKU	0	0	Day	0		0	0		0	0	0	0	per Day
			Personnel Cadre - Other 19					SKU	0	0	Day	0		0	0		0	0	0	0	per Day
			Personnel Cadre - Other 20					SKU	0	0	Day	0		0	0		0	0	0	0	per Day
			Personnel Cadre - Other 21					SKU	0	0	Day	0		0	0		0	0	0	0	per Day
			Personnel Cadre - Other 22					SKU	0	0	Day	0		0	0		0	0	0	0	per Day
			Personnel Cadre - Other 23					SKU	0	0	Day	0		0	0		0	0	0	0	per Day
			Personnel Cadre - Other 24					SKU	0	0	Day	0		0	0		0	0	0	0	per Day
			Personnel Cadre - Other 25					SKU	0	0	Day	0		0	0		0	0	0	0	per Day
			If more categories are needed, please contact the developer at win@winthropmorgan.com for assistance.
		Allowances
			Type					Stock-Keeping Unit	Financial Price per SKU	Economic Price per SKU	Single Unit	SUs per SKU		Financial Gozinta	Economic Gozinta		Financial USD$	Economic USD$	Financial Gozinta	Economic Gozinta	Per		Notes / Sources of Information
			Vaccinator (Health Ext Worker)					daily allowance	180	180	daily allowance	1		180	180		8.57143	8.57143	180	180	per daily allowance
			Vaccinator (Nurse)					daily allowance	180	180	daily allowance	1		180	180		8.57143	8.57143	180	180	per daily allowance
			District Coordinator (salaried)					daily allowance	290	290	daily allowance	1		290	290		13.8095	13.8095	290	290	per daily allowance
			Supervisor (Salaried)					daily allowance	290	290	daily allowance	1		290	290		13.8095	13.8095	290	290	per daily allowance
			Deputy Head					Project Honorarium	40000	40000	Lump sum	1		40000	40000		1904.76	1904.76	40000	40000	per Lump sum
			Logistic persons (Salaried)					daily allowance	290	290	daily allowance	1		290	290		13.8095	13.8095	290	290	per daily allowance
			AEFI field team					daily allowance	290	290	daily allowance	1		290	290		13.8095	13.8095	290	290	per daily allowance
			AEFI doctors					daily allowance	290	290	daily allowance	1		290	290		13.8095	13.8095	290	290	per daily allowance
			Coordinator- Senior					daily allowance	290	290	daily allowance	1		290	290		13.8095	13.8095	290	290	per daily allowance
			Coordinator-junior					daily allowance	290	290	daily allowance	1		290	290		13.8095	13.8095	290	290	per daily allowance
			Senior Coordinator Honorarium					Project Honorarium	40000	40000	Lump sum	1		40000	40000		1904.76	1904.76	40000	40000	per Lump sum
			Junior Coordinator Honorarium					Project Honorarium	20000	20000	Lump sum	1		20000	20000		952.381	952.381	20000	20000	per Lump sum
			Data Collector (Volunteer)					daily allowance	180	180	daily allowance	1		180	180		8.57143	8.57143	180	180	per daily allowance
			Crowd Controller (Volunteer)					daily allowance	180	180	daily allowance	1		180	180		8.57143	8.57143	180	180	per daily allowance
			Social Mobiliser (Volunteer)					daily allowance	180	180	daily allowance	1		180	180		8.57143	8.57143	180	180	per daily allowance
			Local Leader (Volunteer)					daily allowance	290	290	daily allowance	1		290	290		13.8095	13.8095	290	290	per daily allowance
			Government Public Relations Officer					daily allowance	290	290	daily allowance	1		290	290		13.8095	13.8095	290	290	per daily allowance
			Allowances Category 18						0	0		0		0	0		0	0	0	0	per
			Allowances Category 19						0	0		0		0	0		0	0	0	0	per
			Allowances Category 20						0	0		0		0	0		0	0	0	0	per
			Allowances Category 21						0	0		0		0	0		0	0	0	0	per
			Allowances Category 22						0	0		0		0	0		0	0	0	0	per
			Allowances Category 23						0	0		0		0	0		0	0	0	0	per
			Allowances Category 24						0	0		0		0	0		0	0	0	0	per
			Allowances Category 25						0	0		0		0	0		0	0	0	0	per
			If more categories are needed, please contact the developer at win@winthropmorgan.com for assistance.
		Supplies
			Supply Type					Stock-Keeping Unit	Financial Price per SKU	Economic Price per SKU	Single Unit	SUs per SKU		Financial Gozinta	Economic Gozinta		Financial USD$	Economic USD$	Financial Gozinta	Economic Gozinta	Per		Notes / Sources of Information
			Tally sheet					A pack of 550	0	550	1	550		0	1		0	0.047619	0	1	per 1
			Vaccination card					Each	5	5	1	1		5	5		0.238095	0.238095	5	5	per 1
			AEFI form					A pack of 60	0	60	1	60		0	1		0	0.047619	0	1	per 1
			Battery for criers					Pack of 4	30	30	1	4		7.5	7.5		0.357143	0.357143	7.5	7.5	per 1
			Banners					each	500	500	1	1		500	500		23.8095	23.8095	500	500	per 1
			Posters					each	100	100	1	1		100	100		4.7619	4.7619	100	100	per 1
			T shirts					each	0	100	1	1		0	100		0	4.7619	0	100	per 1
			Forceps for opening vaccine vials					each	12	12	each	1		12	12		0.571429	0.571429	12	12	per each
			Stationery Participant pack					each	11	11	each	1		11	11		0.52381	0.52381	11	11	per each
			Bio-hazard bag					carton	0	1300	each	100		0	13		0	0.619048	0	13	per each
			Training materials (books)					each page	0	1	page each	1		0	1		0	0.047619	0	1	per page each
			Plastic bag for ice (replace icepack)					each bag	1	1	each	1		1	1		0.047619	0.047619	1	1	per each
			Post campaign survey forms					each		1	each page	1		0	1		0	0.047619	0	1	per each page
			Fuel cost for vehicle(per km)					Km	3	3	km	1		3	3		0.142857	0.142857	3	3	per km
			Fuel cost for motor bike (perkm)					km	1	1	km	1		1	1		0.047619	0.047619	1	1	per km
			Naptha					Lit	15	15	lit	1		15	15		0.714286	0.714286	15	15	per lit
			Supplies Category 17					SKU	0	0	SKU	0		0	0		0	0	0	0	per SKU
			Supplies Category 18					SKU	0	0	SKU	0		0	0		0	0	0	0	per SKU
			Supplies Category 19					SKU	0	0	SKU	0		0	0		0	0	0	0	per SKU
			Supplies Category 20					SKU	0	0	SKU	0		0	0		0	0	0	0	per SKU
			Supplies Category 21					SKU	0	0	SKU	0		0	0		0	0	0	0	per SKU
			Supplies Category 22					SKU	0	0	SKU	0		0	0		0	0	0	0	per SKU
			Supplies Category 23					SKU	0	0	SKU	0		0	0		0	0	0	0	per SKU
			Supplies Category 24					SKU	0	0	SKU	0		0	0		0	0	0	0	per SKU
			Supplies Category 25					SKU	0	0	SKU	0		0	0		0	0	0	0	per SKU
			If more categories are needed, please contact the developer at win@winthropmorgan.com for assistance.
		Equipment
			Equipment Type					Stock-Keeping Unit	Financial Price per SKU	Economic Price per SKU	Single Unit	SUs per SKU		Financial Gozinta	Economic Gozinta		Financial USD$	Economic USD$	Financial Gozinta	Economic Gozinta	Per	ULY	Annual Cost (FIN) (Gozinta/SU)	Annual Cost (ECON) (Gozinta/SU)		Notes / Source of Information
			Vaccine carrier					1						0	0		0	0	0	0	per	0	0	0
			Cold boxes					1						0	0		0	0	0	0	per	0	0	0
			Ice pack freezers					1						0	0		0	0	0	0	per	0	0	0
			Ambulance					1						0	0		0	0	0	0	per	0	0	0
			Walk in coolors					1						0	0		0	0	0	0	per	0	0	0
			Ice packs					1						0	0		0	0	0	0	per	0	0	0
			Equipment Category 7					SKU	0	0	SKU	0		0	0		0	0	0	0	per SKU	0	0	0
			Equipment Category 8					SKU	0	0	SKU	0		0	0		0	0	0	0	per SKU	0	0	0
			Equipment Category 9					SKU	0	0	SKU	0		0	0		0	0	0	0	per SKU	0	0	0
			Equipment Category 10					SKU	0	0	SKU	0		0	0		0	0	0	0	per SKU	0	0	0
			Equipment Category 11					SKU	0	0	SKU	0		0	0		0	0	0	0	per SKU	0	0	0
			Equipment Category 12					SKU	0	0	SKU	0		0	0		0	0	0	0	per SKU	0	0	0
			Equipment Category 13					SKU	0	0	SKU	0		0	0		0	0	0	0	per SKU	0	0	0
			Equipment Category 14					SKU	0	0	SKU	0		0	0		0	0	0	0	per SKU	0	0	0
			Equipment Category 15					SKU	0	0	SKU	0		0	0		0	0	0	0	per SKU	0	0	0
			Equipment Category 16					SKU	0	0	SKU	0		0	0		0	0	0	0	per SKU	0	0	0
			Equipment Category 17					SKU	0	0	SKU	0		0	0		0	0	0	0	per SKU	0	0	0
			Equipment Category 18					SKU	0	0	SKU	0		0	0		0	0	0	0	per SKU	0	0	0
			Equipment Category 19					SKU	0	0	SKU	0		0	0		0	0	0	0	per SKU	0	0	0
			Equipment Category 20					SKU	0	0	SKU	0		0	0		0	0	0	0	per SKU	0	0	0
			Equipment Category 21					SKU	0	0	SKU	0		0	0		0	0	0	0	per SKU	0	0	0
			Equipment Category 22					SKU	0	0	SKU	0		0	0		0	0	0	0	per SKU	0	0	0
			Equipment Category 23					SKU	0	0	SKU	0		0	0		0	0	0	0	per SKU	0	0	0
			Equipment Category 24					SKU	0	0	SKU	0		0	0		0	0	0	0	per SKU	0	0	0
			Equipment Category 25					SKU	0	0	SKU	0		0	0		0	0	0	0	per SKU	0	0	0
			If more categories are needed, please contact the developer at win@winthropmorgan.com for assistance.
		Other Direct Costs
			ODC Item					Stock-Keeping Unit	Financial Price per SKU	Economic Price per SKU	Single Unit	SUs per SKU		Financial Gozinta	Economic Gozinta		Financial USD$	Economic USD$	Financial Gozinta	Economic Gozinta	Per	Notes / Source of Information
			Refreshment package					each	30	30	each	1		30	30		1.42857	1.42857	30	30	per each
			Hall for training					day	400	400	day	1		400	400		19.0476	19.0476	400	400	per day
			Vehicle rent					day with driver (no fuel)	1100	1100	day	1		1100	1100		52.381	52.381	1100	1100	per day
			Other Direct Costs Category 4					SKU	0	0	SKU	0		0	0		0	0	0	0	per SKU
			Other Direct Costs Category 5					SKU	0	0	SKU	0		0	0		0	0	0	0	per SKU
			Other Direct Costs Category 6					SKU	0	0	SKU	0		0	0		0	0	0	0	per SKU
			Other Direct Costs Category 7					SKU	0	0	SKU	0		0	0		0	0	0	0	per SKU
			Other Direct Costs Category 8					SKU	0	0	SKU	0		0	0		0	0	0	0	per SKU
			Other Direct Costs Category 9					SKU	0	0	SKU	0		0	0		0	0	0	0	per SKU
			Other Direct Costs Category 10					SKU	0	0	SKU	0		0	0		0	0	0	0	per SKU
			Other Direct Costs Category 11					SKU	0	0	SKU	0		0	0		0	0	0	0	per SKU
			Other Direct Costs Category 12					SKU	0	0	SKU	0		0	0		0	0	0	0	per SKU
			Other Direct Costs Category 13					SKU	0	0	SKU	0		0	0		0	0	0	0	per SKU
			Other Direct Costs Category 14					SKU	0	0	SKU	0		0	0		0	0	0	0	per SKU
			Other Direct Costs Category 15					SKU	0	0	SKU	0		0	0		0	0	0	0	per SKU
			Other Direct Costs Category 16					SKU	0	0	SKU	0		0	0		0	0	0	0	per SKU
			Other Direct Costs Category 17					SKU	0	0	SKU	0		0	0		0	0	0	0	per SKU
			Other Direct Costs Category 18					SKU	0	0	SKU	0		0	0		0	0	0	0	per SKU
			Other Direct Costs Category 19					SKU	0	0	SKU	0		0	0		0	0	0	0	per SKU
			Other Direct Costs Category 20					SKU	0	0	SKU	0		0	0		0	0	0	0	per SKU
			Other Direct Costs Category 21					SKU	0	0	SKU	0		0	0		0	0	0	0	per SKU
			Other Direct Costs Category 22					SKU	0	0	SKU	0		0	0		0	0	0	0	per SKU
			Other Direct Costs Category 23					SKU	0	0	SKU	0		0	0		0	0	0	0	per SKU
			Other Direct Costs Category 24					SKU	0	0	SKU	0		0	0		0	0	0	0	per SKU
			Other Direct Costs Category 25					SKU	0	0	SKU	0		0	0		0	0	0	0	per SKU
			If more categories are needed, please contact the developer at win@winthropmorgan.com for assistance.
		Facility Names Reference Links (Developer Use Only - User May Change in Step 1b)
										Support Facilities				Vaccination Team Types
										HQ1	HQ2	HQ3		Type 1	Type 2	Type 3
										National Headquarters	District Headquarters	Healthpost HQ		Vacc Team	0	0
			Unknown Selection				0
			Alert Checks				0
		Currencies and Exchange Rate References (Developer Only - User may change in Step 1.d)
			Currency Code						Exchange Rates
			USD$						1
			Gozinta						21
		Go to Currency Rates

## Sheet: Ass_SC
														CURRENT COST ESTIMATES
													FINANCIAL COST		ECONOMIC COST
		Step 2: Single Activity Costing
		Section 2.
		AA-Sample Country-2021 Oral Cholera Vaccine Activity-Based Costing
		Go to Table of Contents
		ç	è
														Go to Cost per Statistics
		Section Cover Notes:
		In this section, we estimate the cost of a single occurrence of an activity
		In Step 3, we will estimate the number of occurences of each activity over the course of the vaccination programme
		Please select the desired currency for reports. You may change this at any time without effect to the overall model.

[truncated: 63 more sheets: VACC_BA, Vacc_Ann_TA, MICRO_BA, ACTIV_Ann_TA, AEFI_Ann_TA, IEC_BA, IEC_PROD_EST_BO, TRAIN_BA, SENS_BA, MOB_BA, SD1_BA, SD2_BA, AEFI_BA, Out_SC, Count_BO, VACC_BO, MICRO_BO, SENS_BO, IEC_BO, TRAIN_BO …]
